# Supplementary material for: Expert Perspectives on Integrating Palliative Care into Primary Health Care: A Qualitative Analysis of a Modified Delphi Study
Source: Nurs Rep. 2026 Jan 9;16(1):20. doi: 10.3390/nursrep16010020 (PMC12845302; doi:10.3390/nursrep16010020)
Supplement: Supplementary file 1 [file nursrep-16-00020-s001.zip]

Archive with 1 entries (1 files):
- nursrep-4028116-supplementary.png
